# Supplementary material for: Central adiposity and α-klotho: inflammatory mechanisms underlying aging biomarkers related to body roundness index
Source: Lipids Health Dis. 2025 Apr 10;24:136. doi: 10.1186/s12944-025-02541-6 (PMC11984050; doi:10.1186/s12944-025-02541-6)
Supplement: Supplementary file 1 — Supplementary Material 1: Fig S1. Participants selection flowchart. Table S1. Univariate analysis for serum α-klotho level. Table S2. Analysis of the mediation by inflammation-related indicators of the associations of BRI and serum α−klotho levels. Table S3. Baseline characteristics of the participants in NHANES, 2007 to 2016 (including missing data). Table S4. Associations between BRI and serum α−klotho levels by multivariate linear regression (excluded 860 participants with eGFR <60 mL/min). Table S5. Associations between BRI and inflammation markers (excluded 860 participants with eGFR <60 mL/min). Table S6. Associations between inflammation markers and serum α−klotho levels (excluded 860 participants with eGFR <60 mL/min). Table S7. Analysis of the mediation by inflammation-related indicators of the associations of BRI and SαKl levels (excluded 860 participants with eGFR <60 mL/min). [file 12944_2025_2541_MOESM1_ESM.zip]

Archive with 7 entries (7 files):
- Table S7_ESM.docx
- Table S6_ESM.docx
- Table S5_ESM.docx
- Table S4_ESM.docx
- Table S3_ESM.docx
- Table S2_ESM.docx
- Table S1_ESM.docx
